# Supplementary material for: Comparative Transcriptome Analysis of Streptomyces Clavuligerus in Response to Favorable and Restrictive Nutritional Conditions
Source: Antibiotics (Basel). 2019 Jul 19;8(3):96. doi: 10.3390/antibiotics8030096 (PMC6784218; doi:10.3390/antibiotics8030096)
Supplement: Supplementary file 1 [file antibiotics-08-00096-s001.zip]

Archive with 1 entries (1 files):
- antibiotics-519254-supplementary.xlsx
