# Supplementary material for: Comparative Transcriptome Analysis of Streptomyces Clavuligerus in Response to Favorable and Restrictive Nutritional Conditions
Source: Antibiotics (Basel). 2019 Jul 19;8(3):96. doi: 10.3390/antibiotics8030096 (PMC6784218; doi:10.3390/antibiotics8030096)
Supplement: Supplementary file 1 [file antibiotics-08-00096-s001.zip › antibiotics-519254-supplementary.xlsx]

## Sheet: Table S1_Differential GE
Table S1. Differential Gene Expression of Streptomyces clavuligerus
Genes	Protein.names	logFC	logCPM	PValue	FDR	DE_genes
SCLAV_0014	Modular polyketide synthase	-2.73547	0.348716	0.00100748	0.0221681	-1
SCLAV_0112	Subtilisin-like serine protease	3.20159	0.682855	0.000221408	0.0068007	1
SCLAV_0132	Putative iron-siderophore ABC transporter substrate-binding protein	-3.5126	0.0727361	0.000221046	0.0068007	-1
SCLAV_0159	Germacradienol/germacrene D synthase	3.59783	0.361839	0.000212952	0.00660807	1
SCLAV_0277	Integral membrane protein	-3.70047	-0.645913	0.000592165	0.0146852	-1
SCLAV_0297	Putative uncharacterized protein	-3.43512	1.26152	1.9e-05	0.000910624	-1
SCLAV_0305	Putative secreted protein	3.31541	4.88158	1.57e-06	0.000112754	1
SCLAV_0390	Extracellular binding protein (Periplasmic binding protein)	-7.51117	-0.817046	0.000118909	0.00418325	-1
SCLAV_0562	CvhB (Roadblock/LC7 family protein)	7.04206	-0.95983	0.000808216	0.0186871	1
SCLAV_0584	Lipoprotein oligopeptide binding protein (Solute binding transport lipoprotein)	2.48715	1.25257	0.00154661	0.0308863	1
SCLAV_0599	Integral membrane protein	-3.57945	-0.243981	0.000341486	0.00998227	-1
SCLAV_0603	Putative PadR-like family transcriptional regulator	-2.71892	1.75023	0.000196133	0.0062136	-1
SCLAV_0622	Putative uncharacterized protein	2.10282	5.69274	0.00120655	0.0256169	1
SCLAV_0665	Acyl-CoA dehydrogenase (EC 1.3.99.-)	2.94329	1.24272	0.000229034	0.00696424	1
SCLAV_0743	Peroxidase	-3.39677	2.64374	2.74e-06	0.000188128	-1
SCLAV_0796	Argininosuccinate synthase (EC 6.3.4.5) (Citrulline--aspartate ligase)	3.17114	3.27598	8.45e-06	0.000468518	1
SCLAV_0798	Acetylornithine aminotransferase (ACOAT) (EC 2.6.1.11)	2.58273	1.80502	0.000562397	0.0141794	1
SCLAV_0799	Acetylglutamate kinase (EC 2.7.2.8) (N-acetyl-L-glutamate 5-phosphotransferase) (NAG kinase)	2.5535	0.921073	0.00159776	0.031595	1
SCLAV_0800	Arginine biosynthesis bifunctional protein ArgJ	3.18413	0.0188711	0.00139124	0.0284406	1
SCLAV_0832	Short chain dehydrogenase	4.14678	-0.494379	0.000592165	0.0146852	1
SCLAV_0834	Putative glutamine synthetase (EC 6.3.1.2)	3.46074	-0.250429	0.00190035	0.0354909	1
SCLAV_0840	Glycine betaine ABC transport system permease protein	-3.37941	0.89908	3.68e-05	0.00152951	-1
SCLAV_0841	Glycine betaine ABC transport ATP-binding protein	-3.41058	1.09141	2.44e-05	0.00108694	-1
SCLAV_1039	Putative secreted subtilisin-like serine protease	3.72993	0.474002	0.000115209	0.00412503	1
SCLAV_1087	Putative penicillin-binding protein	-4.02089	-0.378229	0.000131977	0.00453648	-1
SCLAV_1170	Methylated-DNA--protein-cysteine methyltransferase (EC 2.1.1.63) (6-O-methylguanine-DNA methyltransferase) (O-6-methylguanine-DNA-alkyltransferase)	-3.70047	-0.645913	0.000592165	0.0146852	-1
SCLAV_1178	SNF2/RAD54 family helicase	-2.3521	1.07998	0.00182281	0.0346735	-1
SCLAV_1197	Branched chain amino acid binding protein	6.29394	4.18059	1.11e-13	8.42e-11	1
SCLAV_1198	Branched-chain amino acid ABC transporter permease	3.98391	0.69288	3.23e-05	0.00138421	1
SCLAV_1199	Branched chain amino acid transport permease	2.97414	1.41054	0.000143887	0.00486402	1
SCLAV_1200	Putative branched-chain amino acid ABC transporter ATP-binding protein	3.78136	0.0133427	0.00056	0.0141781	1
SCLAV_1201	Branched-chain amino acid transport ATP-binding protein	4.52342	0.651266	1.3e-05	0.000671071	1
SCLAV_1213	Trypsin-like protease	5.16931	0.375395	1.71e-05	0.00086405	1
SCLAV_1276	DSBA oxidoreductase	2.87424	2.12892	0.000104	0.00381495	1
SCLAV_1372	Cytochrome c oxidase subunit 2 (EC 1.9.3.1) (Cytochrome c oxidase subunit II)	1.96859	4.8587	0.00245409	0.0438044	1
SCLAV_1401	Pyruvate dehydrogenase E1 component (EC 1.2.4.1)	2.10777	3.41572	0.00162967	0.0320167	1
SCLAV_1424	Porphobilinogen deaminase (PBG) (EC 2.5.1.61) (Hydroxymethylbilane synthase) (Pre-uroporphyrinogen synthase)	3.06219	0.566579	0.000430481	0.0116001	1
SCLAV_1434	Integral membrane protein	2.87676	1.45717	0.00019184	0.0061096	1
SCLAV_1447	Carbohydrate ABC transporter substrate-binding protein, CUT1 family (Extracellular solute-binding protein family 1)	-2.24192	1.28896	0.00216312	0.0399056	-1
SCLAV_1452	Integral membrane protein	-3.36406	2.10991	8.16e-06	0.00045701	-1
SCLAV_1453	Alkaline d-peptidase	-4.49934	3.92295	1.9e-09	3.48e-07	-1
SCLAV_1547	Tryptase	3.02153	2.0038	5.39e-05	0.00213039	1
SCLAV_1573	Secreted protein	4.03636	-0.583786	0.000776196	0.0182045	1
SCLAV_1627	Acyl carrier protein (ACP)	2.18953	3.86541	0.000980618	0.0217352	1
SCLAV_1634	Peptidase M28	2.78882	2.13098	0.000145855	0.00490316	1
SCLAV_1635	Dehydrogenase (Putative oxidoreductase)	-4.3059	0.785111	2.73e-06	0.000188128	-1
SCLAV_1658	Putative uncharacterized protein	5.01102	1.08725	7.71e-07	6.04e-05	1
SCLAV_1673	Putative ferredoxin reductase	2.43267	1.31657	0.00156601	0.0311708	1
SCLAV_1699	Putative metal transport ABC transporter substrate-binding protein	-3.46733	-0.832251	0.00136046	0.0280005	-1
SCLAV_1724	Tricorn protease homolog (EC 3.4.21.-)	3.00549	0.959964	0.000353597	0.0101886	1
SCLAV_1778	Nucleoside diphosphate kinase (NDK) (NDP kinase) (EC 2.7.4.6) (Nucleoside-2-P kinase)	3.0691	-0.0740415	0.00245366	0.0438044	1
SCLAV_1807	Superoxide dismutase (EC 1.15.1.1)	3.13425	5.72749	3.76e-06	0.000242218	1
SCLAV_1811	Serine protease	2.23561	2.2595	0.00158397	0.0314248	1
SCLAV_1903	IolC protein (EC 2.7.1.92)	-7.9052	-0.46592	1.81e-05	0.00088336	-1
SCLAV_1918	Secreted tripeptidyl aminopeptidase	2.69351	2.68579	0.000140725	0.00478386	1
SCLAV_1936	Putative sodium:solute symporter	-3.01194	-0.343112	0.00190035	0.0354909	-1
SCLAV_1943	Acetyl/propionyl CoA carboxylase (EC 6.4.1.3)	-3.41058	1.09141	2.44e-05	0.00108694	-1
SCLAV_1944	Acetyl/propionyl CoA carboxylase alpha subunit	-3.11363	0.030051	0.000809125	0.0186871	-1
SCLAV_1948	Pyridoxal-dependent decarboxylase (EC 4.1.1.-)	-6.96733	-1.27353	0.00115214	0.0247219	-1
SCLAV_2000	Putative uncharacterized protein	-2.78516	1.67124	0.000203364	0.00634306	-1
SCLAV_2034	Serine protease 3 (EC 3.4.24.-)	3.38057	3.0847	2.84e-06	0.000192921	1
SCLAV_2046	4-hydroxyphenylpyruvate dioxygenase (EC 1.13.11.27)	-2.70781	2.32065	0.000152824	0.00505322	-1
SCLAV_2084	Secreted protein	6.05862	1.17782	9.63e-08	9.87e-06	1
SCLAV_2085	Integral membrane transport protein	4.97347	0.20375	4.8e-05	0.00194992	1
SCLAV_2090	Protease (Putative intracellular protease/amidase)	2.43176	0.823331	0.00273576	0.0475692	1
SCLAV_2135	DNA-binding protein	2.95442	1.09456	0.000324523	0.00957897	1
SCLAV_2182	Urocanate hydratase (Urocanase) (EC 4.2.1.49) (Imidazolonepropionate hydrolase)	-2.96088	0.353883	0.000753723	0.0181704	-1
SCLAV_2220	Lipoprotein	2.85253	0.394615	0.00116788	0.0248832	1
SCLAV_2281	Non-ribosomal peptide synthetase	-3.46733	-0.832251	0.00136046	0.0280005	-1
SCLAV_2282	Putative peptidoglycan binding domain protein (YkuG protein)	4.50565	5.57793	5.69e-10	1.23e-07	1
SCLAV_2283	Integral membrane protein (Putative integral membrane protein)	3.72965	1.76558	4.37e-06	0.000272734	1
SCLAV_2284	Putative uncharacterized protein	3.88041	1.71928	2.92e-06	0.000195112	1
SCLAV_2302	TetR-family transcriptional regulator	-3.96225	-0.428154	0.00016724	0.00544069	-1
SCLAV_2388	N-acetylglutamate synthase (EC 2.3.1.1)	3.78641	-0.782199	0.00245387	0.0438044	1
SCLAV_2425	Aldehyde dehydrogenase	2.31453	2.96992	0.000742587	0.0180458	1
SCLAV_2465	Putative uncharacterized protein	3.48801	1.55219	1.71e-05	0.00086405	1
SCLAV_2526	Putative uncharacterized protein	2.30367	1.57739	0.00162517	0.0320167	1
SCLAV_2604	4'-phosphopantetheinyl transferase	-2.40136	1.2003	0.00142182	0.0289532	-1
SCLAV_2659	Chaperone protein ClpB	-2.05382	2.31583	0.00268161	0.0468971	-1
SCLAV_2665	Protein GrpE (HSP-70 cofactor)	-2.25879	2.48113	0.000990513	0.0218744	-1
SCLAV_2754	RNA polymerase sigma factor	4.94319	0.1774	5.76e-05	0.0022467	1
SCLAV_2762	DUF397 domain-containing protein	3.45241	0.239789	0.000481782	0.0125673	1
SCLAV_2770	Putative cysteine synthase (EC 2.5.1.47)	2.45278	0.840107	0.00245224	0.0438044	1
SCLAV_2813	Putative RNA polymerase ECF-subfamily sigma factor	-4.37572	-0.0681444	2.33e-05	0.00107627	-1
SCLAV_2826	Serine protease (EC 3.4.21.-)	-2.55086	3.42351	0.000174245	0.0056083	-1
SCLAV_2835	DUF1775 domain-containing protein	3.21337	1.47262	5.46e-05	0.00214723	1
SCLAV_2837	Secreted protein	2.87189	0.848771	0.000679766	0.0166745	1
SCLAV_2849	ABC transporter ATP-binding protein	-2.65395	0.839867	0.000905675	0.0203726	-1
SCLAV_2851	Putative ABC transporter ATP-binding protein	-3.06215	1.06535	0.000128123	0.00443011	-1
SCLAV_2857	Cytochrome oxidase subunit II (Putative cytochrome D ubiquinol oxidase subunit II) (EC 1.10.3.-)	2.01446	3.45631	0.00246756	0.0439154	1
SCLAV_2858	Cytochrome oxidase subunit I (EC 1.10.3.-)	2.03779	4.75607	0.00178223	0.0342358	1
SCLAV_2863	Phosphomethylpyrimidine synthase (EC 4.1.99.17) (Hydroxymethylpyrimidine phosphate synthase) (Thiamine biosynthesis protein ThiC)	2.56043	5.29792	0.000112674	0.00405827	1
SCLAV_2879	50S ribosomal protein L9	2.05168	2.48986	0.00288216	0.0498285	1
SCLAV_2880	30S ribosomal protein S18	2.22404	2.20137	0.00150062	0.0302675	1
SCLAV_2956	Putative uncharacterized protein	3.45932	1.1421	5.79e-05	0.0022467	1
SCLAV_2965	Ferredoxin (Phenylacetic acid degradation NADH oxidoreductase)	-4.65452	0.719893	1.08e-06	8.09e-05	-1
SCLAV_2966	Phenylacetic acid degradation protein	-3.84078	2.11154	5.61e-07	4.71e-05	-1
SCLAV_2967	Phenylacetic acid degradation protein	-3.63423	0.178193	0.000110484	0.00400323	-1
SCLAV_2969	Phenylacetic acid degradation protein	-5.56765	2.56622	1.77e-10	4.65e-08	-1
SCLAV_2971	HTTM domain protein	-2.29494	1.78976	0.00124353	0.0262181	-1
SCLAV_2972	rRNA methylase	-4.86566	0.919476	2.86e-07	2.62e-05	-1
SCLAV_2973	Dehydrogenase	-5.07235	3.64959	1.03e-10	2.84e-08	-1
SCLAV_2974	3-hydroxybutyryl-CoA dehydrogenase (EC 1.1.1.157)	-2.65976	1.33385	0.000431338	0.0116001	-1
SCLAV_2977	E1-alpha branched-chain alpha keto acid dehydrogenase (Putative branched-chain alpha keto acid dehydrogenase E1 alpha subunit) (EC 1.2.4.1)	-5.52288	1.00417	2.77e-08	3.43e-06	-1
SCLAV_2978	Branched-chain alpha keto acid dehydrogenase E1 beta subunit (EC 1.2.4.1)	-3.94446	0.757876	1.16e-05	0.000609765	-1
SCLAV_2979	Putative dihydrolipoamide acyltransferase (EC 2.3.1.12)	-2.67989	0.861429	0.000814057	0.0187295	-1
SCLAV_3027	Transmembrane efflux protein	-4.28292	-0.150494	3.51e-05	0.00148435	-1
SCLAV_3043	Putative M28-family peptidase	3.97115	3.32161	8.86e-08	9.24e-06	1
SCLAV_3128	Alkaline D-peptidase	-4.54333	1.78959	4.27e-08	4.87e-06	-1
SCLAV_3176	Alkaline d-peptidase	-2.96631	2.50168	3.65e-05	0.00152951	-1
SCLAV_3177	Alkaline D-peptidase and alkaline D-peptidase fusion (Alkaline d-peptidase)	-3.98368	1.90103	5.76e-07	4.71e-05	-1
SCLAV_3217	Putative uncharacterized protein	5.34704	3.07955	1.98e-10	5e-08	1
SCLAV_3218	Putative permease of the major facilitator superfamily	3.19501	0.389813	0.000490858	0.0127194	1
SCLAV_3248	Cold shock protein	2.99711	4.73897	1.02e-05	0.000546019	1
SCLAV_3262	Diguanylate cyclase	3.34422	2.61331	6.11e-06	0.000352265	1
SCLAV_3293	RNA polymerase ECF-subfamily sigma factor (RNA polymerase sigma factor)	-3.5493	-0.767596	0.0010241	0.0223712	-1
SCLAV_3356	Putative uncharacterized protein	6.73303	3.24647	5.11e-13	2.81e-10	1
SCLAV_3357	Putative uncharacterized protein	5.08861	0.304414	2.39e-05	0.00108694	1
SCLAV_3358	Response regulator	4.58648	0.706981	8.6e-06	0.000469066	1
SCLAV_3417	Hydrolase	-2.89308	1.35587	0.000132698	0.00453648	-1
SCLAV_3418	Protease inhibitor protein	-5.27998	1.71506	6.02e-09	9.33e-07	-1
SCLAV_3485	Putative amino acid transporter	-4.37572	-0.0681444	2.33e-05	0.00107627	-1
SCLAV_3487	Putative uncharacterized protein	4.44271	5.25673	1.02e-09	2e-07	1
SCLAV_3488	ABC-type antimicrobial peptide transport system, ATPase component	4.4348	0.573339	1.99e-05	0.000939414	1
SCLAV_3501	GPP34 domain-containing protein	2.45617	1.22749	0.00168332	0.0328573	1
SCLAV_3543	Cytochrome C assembly protein (Putative cytochrome C assembly protein)	2.30969	1.87222	0.00133377	0.0279262	1
SCLAV_3563	NLP/P60 family protein	2.22036	2.24721	0.00172646	0.0334833	1
SCLAV_3564	NADH-quinone oxidoreductase subunit A (EC 1.6.5.11) (NADH dehydrogenase I subunit A) (NDH-1 subunit A) (NUO1)	4.18762	2.3406	1.6e-07	1.62e-05	1
SCLAV_3565	NADH-quinone oxidoreductase subunit B (EC 1.6.5.11) (NADH dehydrogenase I subunit B) (NDH-1 subunit B)	3.20101	1.46198	5.92e-05	0.0022683	1
SCLAV_3566	NADH-quinone oxidoreductase subunit C (EC 1.6.5.11) (NADH dehydrogenase I subunit C) (NDH-1 subunit C)	2.7717	1.59573	0.0002991	0.00891553	1
SCLAV_3567	NADH-quinone oxidoreductase subunit D (EC 1.6.5.11) (NADH dehydrogenase I subunit D) (NDH-1 subunit D)	2.07882	2.27133	0.00284259	0.0492852	1
SCLAV_3570	NADH-quinone oxidoreductase (EC 1.6.5.11)	3.72618	1.92274	2.93e-06	0.000195112	1
SCLAV_3571	NADH-quinone oxidoreductase subunit H (EC 1.6.5.11) (NADH dehydrogenase I subunit H) (NDH-1 subunit H)	5.18932	1.77876	2.28e-08	2.94e-06	1
SCLAV_3572	NADH-quinone oxidoreductase subunit I (EC 1.6.5.11) (NADH dehydrogenase I subunit I) (NDH-1 subunit I)	2.61841	3.06097	0.000160961	0.00529333	1
SCLAV_3573	NADH-quinone oxidoreductase subunit J (EC 1.6.5.3)	3.73994	1.38721	1.23e-05	0.000640579	1
SCLAV_3574	NADH-quinone oxidoreductase subunit K (EC 1.6.5.11) (NADH dehydrogenase I subunit K) (NDH-1 subunit K)	3.10848	-0.0423688	0.00202489	0.0375847	1
SCLAV_3575	NADH-quinone oxidoreductase subunit L (EC 1.6.5.3)	3.68708	2.39296	1.67e-06	0.000118965	1
SCLAV_3576	NADH-quinone oxidoreductase subunit M (EC 1.6.5.3)	3.20274	2.06586	2.41e-05	0.00108694	1
SCLAV_3577	NADH-quinone oxidoreductase subunit N (EC 1.6.5.11) (NADH dehydrogenase I subunit N) (NDH-1 subunit N)	4.60348	1.92122	6.8e-08	7.35e-06	1
SCLAV_3581	Putative uncharacterized protein	-3.83729	-0.53317	0.000351094	0.0101649	-1
SCLAV_3582	Putative membrane protein	-2.39604	3.32931	0.000370769	0.0106328	-1
SCLAV_3585	Aminopeptidase	3.35214	0.520999	0.000234812	0.00710423	1
SCLAV_3595	Two-component system response regulator	2.70307	0.509156	0.00142589	0.0289532	1
SCLAV_3597	Two-component system sensor kinase	-3.38042	-0.899745	0.00245387	0.0438044	-1
SCLAV_3627	50S ribosomal protein L10	2.54924	3.5643	0.000170379	0.00551319	1
SCLAV_3628	50S ribosomal protein L7/L12	2.12964	3.28621	0.00154238	0.0308863	1
SCLAV_3634	Elongation factor Tu (EF-Tu)	1.98732	5.49352	0.00212943	0.0394042	1
SCLAV_3636	30S ribosomal protein S10	2.18546	3.63001	0.00110745	0.0240186	1
SCLAV_3638	50S ribosomal protein L4	2.29038	2.15198	0.00122795	0.0259801	1
SCLAV_3639	50S ribosomal protein L23	2.10145	3.46935	0.00170098	0.0330953	1
SCLAV_3641	30S ribosomal protein S19	2.54499	2.24987	0.000405614	0.0112586	1
SCLAV_3643	30S ribosomal protein S3	2.12894	2.99219	0.00173514	0.0335442	1
SCLAV_3646	30S ribosomal protein S17	2.15232	2.80732	0.00152401	0.0306371	1
SCLAV_3650	30S ribosomal protein S14 type Z	2.32424	1.00498	0.00265993	0.0466528	1
SCLAV_3657	Protein translocase subunit SecY	2.01745	3.93995	0.00224473	0.0411601	1
SCLAV_3742	Malate dehydrogenase (EC 1.1.1.37)	2.1465	3.36469	0.00134464	0.0280005	1
SCLAV_3792	Lipoprotein	3.30542	2.78351	5.24e-06	0.000320367	1
SCLAV_3808	Putative uncharacterized protein	-6.85281	-1.36482	0.00166193	0.0325449	-1
SCLAV_3814	ECF subfamily RNA polymerase sigma factor	-2.7724	4.00107	4.22e-05	0.00172913	-1
SCLAV_3908	Carboxypeptidase (EC 3.4.17.18) (Zinc-carboxypeptidase)	3.81509	0.91763	2.3e-05	0.00107627	1
SCLAV_3942	Penicillin-binding protein (Putative penicillin-binding protein)	-3.52522	-0.289541	0.0004238	0.0115514	-1
SCLAV_3975	BldKA (BldKA, ABC transport system integral membrane protein)	2.317	1.66631	0.00175473	0.033815	1
SCLAV_3976	BldKB (BldKB, ABC transport system lipoprotein)	4.09493	4.15944	2.08e-08	2.76e-06	1
SCLAV_4002	Acyl CoA isomerase (Putative enoyl-CoA hydratase/isomerase) (EC 4.2.1.17)	3.50493	-0.21456	0.00190035	0.0354909	1
SCLAV_4094	Putative sugar transporter sugar binding protein	2.8354	1.15243	0.000397192	0.0110756	1
SCLAV_4112	Extracellular small neutral protease (Secreted protease)	6.58994	3.81148	6.58e-14	6.64e-11	1
SCLAV_4124	Putative PadR-like family transcriptional regulator	-3.83969	0.66256	1.91e-05	0.000910624	-1
SCLAV_4181	Biotin carboxylase, gcas	3.69481	2.99994	6.07e-07	4.89e-05	1
SCLAV_4182	DUF482 domain-containing protein	3.57081	0.997659	3.3e-05	0.00140566	1
SCLAV_4186	Integral membrane protein DUF6	2.93476	0.46163	0.000870652	0.0197315	1
SCLAV_4187	Beta-lactamase	3.74958	2.82237	6.8e-07	5.42e-05	1
SCLAV_4189	Cytochrome P450-SU2	3.52388	2.13656	5.63e-06	0.000327786	1
SCLAV_4190	Clavaldehyde dehydrogenase	2.73965	3.72657	5.92e-05	0.0022683	1
SCLAV_4191	Transcriptional activator ClaR	3.39349	1.46969	2.96e-05	0.00130692	1
SCLAV_4192	ABC-type dipeptide transport system, periplasmic component	3.29219	2.9508	5.43e-06	0.000325483	1
SCLAV_4194	Clavaminate synthase 2 (EC 1.14.11.21)	4.3887	3.56952	7.21e-09	1.09e-06	1
SCLAV_4195	Proclavaminate amidinohydrolase (EC 3.5.3.22)	3.30355	2.90366	5.56e-06	0.000326596	1
SCLAV_4196	Carboxyethyl-arginine beta-lactam-synthase (EC 6.3.3.4)	2.85084	1.66228	0.00019759	0.00622717	1
SCLAV_4197	Carboxyethylarginine synthase (EC 2.5.1.66)	2.55634	3.90127	0.000149204	0.00498802	1
SCLAV_4199	Isopenicillin N synthetase (EC 1.21.3.1)	4.10641	4.9389	1.05e-08	1.55e-06	1
SCLAV_4200	N-5-amino-5-carboxypentanoyl-L-cysteinyl-D-valine synthase (EC 6.3.2.26)	3.50435	4.38149	5.75e-07	4.71e-05	1
SCLAV_4201	L-lysine-epsilon aminotransferase (EC 2.6.1.36)	4.01558	2.45988	3.81e-07	3.39e-05	1
SCLAV_4202	BLP (Beta-Lactamase Inhibitory Protein-Like Protein)	5.22724	3.15095	2.42e-10	5.64e-08	1
SCLAV_4204	Positive regulator	4.22629	4.60859	5.87e-09	9.33e-07	1
SCLAV_4205	3'-hydroxymethylcephem-O-carbamoyltransferase (EC 2.1.3.-)	4.9475	3.94211	2.18e-10	5.28e-08	1
SCLAV_4206	Deacetoxycephalosporin C hydroxylase (EC 1.14.11.26)	5.87543	3.37221	1.03e-11	3.46e-09	1
SCLAV_4207	7-alpha-cephem-methoxylase P8 chain (Putative uncharacterized protein cmcJ)	3.27428	2.31282	1.06e-05	0.00056523	1
SCLAV_4208	Cephalosporin hydroxylase CmcI	5.40095	4.45926	6.9e-12	2.61e-09	1
SCLAV_4209	Putative uncharacterized protein	4.35375	1.93883	3.09e-07	2.79e-05	1
SCLAV_4210	Isopenicillin N epimerase (EC 5.1.1.17)	3.22564	1.48319	5.05e-05	0.00203081	1
SCLAV_4211	Deacetoxycephalosporin C synthetase (EC 1.14.20.1)	5.1044	4.39209	3.48e-11	1.05e-08	1
SCLAV_4212	Aldehyde dehydrogenase (EC 1.2.1.3)	2.62292	3.34498	0.000126847	0.00441121	1
SCLAV_4266	ATP synthase subunit c	2.51654	1.1593	0.00113705	0.0245724	1
SCLAV_4269	ATP synthase subunit alpha (EC 3.6.3.14) (ATP synthase F1 sector subunit alpha) (F-ATPase subunit alpha)	2.26518	3.41816	0.000769064	0.0182045	1
SCLAV_4271	ATP synthase subunit beta (EC 3.6.3.14) (ATP synthase F1 sector subunit beta) (F-ATPase subunit beta)	2.56879	3.60389	0.000167188	0.00544069	1
SCLAV_4298	Putative uncharacterized protein	4.68581	0.795168	5.09e-06	0.000314145	1
SCLAV_4299	Alkanal monooxygenase (Luciferase-family protein)	3.10848	-0.0423688	0.00202489	0.0375847	1
SCLAV_4305	Cellulose-binding protein	3.14827	3.21366	8.52e-06	0.000468518	1
SCLAV_4359	Neutral zinc metalloprotease	8.31373	5.50889	1.63e-19	9.84e-16	1
SCLAV_4384	Putative uncharacterized protein	-3.83729	-0.53317	0.000351094	0.0101649	-1
SCLAV_4386	Putative transcriptional regulator	-2.25431	2.69879	0.000946474	0.0211333	-1
SCLAV_4387	Magnesium or manganese-dependent protein phosphatase prpM4	-5.59125	3.98814	2.83e-12	1.22e-09	-1
SCLAV_4388	Protein-L-isoaspartate(D-aspartate) O-methyltransferase (Putative O-methyltransferase) (EC 2.1.1.77)	-4.14741	3.49434	2.1e-08	2.76e-06	-1
SCLAV_4389	Putative lantibiotic	-3.25947	2.67064	6.41e-06	0.000365906	-1
SCLAV_4390	Lantibiotic dehydratase domain-containing protein	-3.33852	0.677934	0.000118011	0.00417595	-1
SCLAV_4406	Oligopeptide-binding lipoprotein	4.98391	4.4661	7.48e-11	2.16e-08	1
SCLAV_4407	Oligopeptide transport system integral membrane protein (Fragment)	3.13357	0.625934	0.000328466	0.00964828	1
SCLAV_4408	Oligopeptide ABC transporter ATP-binding protein	2.85253	0.394615	0.00116788	0.0248832	1
SCLAV_4444	Proline dehydrogenase	2.73535	2.5213	0.000124529	0.00435565	1
SCLAV_4445	Delta-1-pyrroline-5-carboxylate dehydrogenase (EC 1.5.1.12)	3.98516	4.09713	4.04e-08	4.8e-06	1
SCLAV_4455	Beta-lactamase inhibitory protein	5.31629	2.58654	5.96e-10	1.24e-07	1
SCLAV_4464	Transcriptional regulator, LuxR family	3.08638	0.586647	0.000430481	0.0116001	1
SCLAV_4465	Cytochrome P450	4.06261	1.1352	5.52e-06	0.000326596	1
SCLAV_4466	Hybrid NRPS / PKS	2.71536	3.33624	8.43e-05	0.00316893	1
SCLAV_4469	Monooxygenase	3.93076	1.55657	4.26e-06	0.000268571	1
SCLAV_4470	Putative secreted lipase	6.24833	4.30196	8.9e-14	7.7e-11	1
SCLAV_4471	Putative membrane protein	3.53874	2.14977	5.35e-06	0.000323555	1
SCLAV_4472	Amidase (EC 3.5.1.4)	4.64177	1.65692	1.64e-07	1.63e-05	1
SCLAV_4534	Ammonium transporter	2.89648	3.93069	2.42e-05	0.00108694	1
SCLAV_4535	Nitrogen regulatory protein P-II	3.36182	2.2054	9.44e-06	0.000510064	1
SCLAV_4588	Aldehyde dehydrogenase	-2.49267	0.313007	0.00251358	0.0444727	-1
SCLAV_4611	Extracellular solute-binding protein	2.48306	1.55183	0.000897749	0.0202697	1
SCLAV_4621	Putative uncharacterized protein	2.8041	0.591078	0.000829315	0.018898	1
SCLAV_4631	Putative uncharacterized protein	-2.38069	0.831485	0.00269664	0.0470241	-1
SCLAV_4723	Beta-lactamase inhibitory protein	4.69423	2.46364	1.72e-08	2.48e-06	1
SCLAV_4744	Lipoprotein	2.32793	4.11062	0.000481839	0.0125673	1
SCLAV_4745	Integral membrane protein	2.40244	3.44134	0.000377017	0.010761	1
SCLAV_4821	Putative endoribonuclease	-3.69702	0.534215	4.23e-05	0.00172913	-1
SCLAV_4822	Alkaline d-peptidase (D-stereospecific endopeptidase)	-3.43968	4.41769	7.79e-07	6.04e-05	-1
SCLAV_4833	ABC transporter solute-binding protein	4.08895	2.52704	2.39e-07	2.26e-05	1
SCLAV_4908	Putative uncharacterized protein	8.18045	0.00228643	3.63e-06	0.000235913	1
SCLAV_4953	AmfT protein	5.35919	5.14651	3.37e-12	1.36e-09	1
SCLAV_4979	Putative uncharacterized protein	3.63351	3.69191	4.7e-07	4.12e-05	1
SCLAV_4980	Putative uncharacterized protein	4.01711	3.86806	4.15e-08	4.83e-06	1
SCLAV_4981	Putative uncharacterized protein	4.36373	2.78069	3.94e-08	4.76e-06	1
SCLAV_4982	DUF1906 domain-containing protein (YkuG)	3.92509	6.81179	2.05e-08	2.76e-06	1
SCLAV_4998	C4-dicarboxylate anaerobic carrier	-6.72842	-1.4619	0.0024278	0.0438044	-1
SCLAV_5012	Putative uncharacterized protein	-4.98271	-0.371514	0.000104657	0.00381495	-1
SCLAV_5039	Hydrolase	3.0706	0.811278	0.000437325	0.0116575	1
SCLAV_5208	Fatty acid-CoA racemase	-2.48151	1.41497	0.000933797	0.0209274	-1
SCLAV_5213	Putative Xaa-Pro dipeptidyl-peptidase (EC 3.4.14.11)	3.6861	1.09782	1.74e-05	0.000866193	1
SCLAV_5405	4-methyl-5 B-hydroxyethyl-thiazole monophosphate biosynthesis enzyme	5.36284	1.40851	8.1e-08	8.6e-06	1
SCLAV_5441	Pyruvate phosphate dikinase (EC 2.7.9.1)	-3.70047	-0.645913	0.000592165	0.0146852	-1
SCLAV_5442	Putative transcriptional regulator	-6.72842	-1.4619	0.0024278	0.0438044	-1
SCLAV_5443	Transcriptional regulator	-2.98248	0.716908	0.000236001	0.0071047	-1
SCLAV_5449	Putative uncharacterized protein	-7.58478	-0.752632	8.9e-05	0.00332553	-1
SCLAV_5475	Putative uncharacterized protein (Fragment)	3.78641	-0.782199	0.00245387	0.0438044	1
SCLAV_5559	O-acetylhomoserine aminocarboxypropyltransferase (EC 2.5.1.49)	3.70763	-0.04802	0.000680649	0.0166745	1
SCLAV_5595	DUF779 domain-containing protein	4.34509	-0.331308	0.000830751	0.018898	1
SCLAV_5608	O-demethylpuromycin-O-methyltransferase	4.193	1.25119	2.49e-06	0.000175319	1
SCLAV_5614	Hybrid NRPS / PKS	-4.53233	-0.760118	0.000776196	0.0182045	-1
SCLAV_5627	Putative calcium binding protein	3.0706	0.811278	0.000437325	0.0116575	1
SCLAV_5677	Aldehyde dehydrogenase (Probable aldehyde dehydrogenase) (EC 1.2.1.3)	5.15166	5.52539	9.47e-12	3.37e-09	1
SCLAV_5685	Putative uncharacterized protein	-2.65228	1.05401	0.000479977	0.0125673	-1
SCLAV_5686	Putative acetyltransferase	-2.84348	2.04018	9.94e-05	0.00368973	-1
SCLAV_5712	Carbon starvation protein CstA (Putative carbon starvation protein)	3.1106	0.844811	0.000389616	0.0110512	1
SCLAV_p0152	Competence protein ComEC	4.09262	-0.538356	0.000776196	0.0182045	1
SCLAV_p0209	Uncharacterized protein	-2.96088	0.353883	0.000753723	0.0181704	-1
SCLAV_p0285	Peptidase S1 and S6 chymotrypsin/Hap	2.8532	0.111265	0.00249793	0.0443255	1
SCLAV_p0349	M23/M37 peptidase domain protein	3.06758	1.61921	6.69e-05	0.0025398	1
SCLAV_p0350	Uncharacterized protein	4.10845	1.4715	1.55e-06	0.000112754	1
SCLAV_p0415	Uncharacterized protein	2.57158	4.62832	0.000117181	0.00417097	1
SCLAV_p0423	Transcriptional regulator, XRE family protein	-3.26617	1.58612	1.76e-05	0.000866531	-1
SCLAV_p0424	Aminotransferase, class IV	-3.77002	1.25193	4.05e-06	0.000257753	-1
SCLAV_p0425	Uncharacterized protein	-7.7216	-0.631416	5.1e-05	0.00203081	-1
SCLAV_p0426	DUF574 domain-containing protein	-6.63587	1.19199	7.21e-10	1.46e-07	-1
SCLAV_p0427	Aminoglycoside phosphotransferase	-3.12159	0.673413	0.000151171	0.00502603	-1
SCLAV_p0428	Uncharacterized protein	-2.76877	0.195329	0.0018394	0.0346735	-1
SCLAV_p0429	Uncharacterized protein	-7.7216	-0.631416	5.1e-05	0.00203081	-1
SCLAV_p0430	Helix-hairpin-helix DNA-binding motif-containing protein	-9.32366	0.889804	5.05e-09	8.25e-07	-1
SCLAV_p0431	HATPase C domain-containing protein	-7.26473	-1.02835	0.00041087	0.0113008	-1
SCLAV_p0432	Uncharacterized protein	-4.67597	-0.638667	0.000454603	0.0120649	-1
SCLAV_p0436	Uncharacterized protein	-7.65481	-0.690823	6.72e-05	0.0025398	-1
SCLAV_p0437	Membrane protein	-4.98271	-0.371514	0.000104657	0.00381495	-1
SCLAV_p0498	Putative phospholipase	2.82404	0.371535	0.00135628	0.0280005	1
SCLAV_p0509	PAP2 family protein	3.03491	1.16227	0.000200438	0.00628419	1
SCLAV_p0510	Possible fatty acid hydroxylase	6.60467	3.12221	1.29e-12	5.99e-10	1
SCLAV_p0511	Nodulation protein E (Type II PKS)	7.26845	3.21766	1.72e-13	1.16e-10	1
SCLAV_p0512	Polyketide synthase (Short-chain dehydrogenase/reductase SDR)	7.07241	4.94414	3.45e-16	5.22e-13	1
SCLAV_p0513	KR domain family protein	6.22108	4.55887	4.52e-14	5.47e-11	1
SCLAV_p0514	3-oxoacyl-acp synthase (EC 2.3.1.180)	7.51135	5.18864	2.55e-17	7.72e-14	1
SCLAV_p0515	Fatty acid desaturase family protein	7.20474	5.24138	7.14e-17	1.44e-13	1
SCLAV_p0538	Uncharacterized protein	5.41135	6.06524	1.03e-12	5.17e-10	1
SCLAV_p0539	Uncharacterized protein	2.55582	2.07383	0.000390838	0.0110512	1
SCLAV_p0540	Cutinase domain-containing protein	2.7896	0.781001	0.0010728	0.0233508	1
SCLAV_p0551	ABC Fe transporter	-3.46887	-0.336499	0.000528118	0.0134837	-1
SCLAV_p0609	Uncharacterized protein	3.89341	6.19892	2.78e-08	3.43e-06	1
SCLAV_p0717	Uncharacterized protein	3.86811	0.963931	1.63e-05	0.000834746	1
SCLAV_p0725	Putative endoribonuclease (YjgF)	4.03636	-0.583786	0.000776196	0.0182045	1
SCLAV_p0736	Uncharacterized protein	-4.41997	-0.028584	1.91e-05	0.000910624	-1
SCLAV_p0768	Uncharacterized protein	6.88289	-1.08652	0.00115214	0.0247219	1
SCLAV_p0769	Sigma factor, sigma 70 type, group 4	4.63758	-0.0854707	0.000224337	0.00685587	1
SCLAV_p0772	Methylenetetrahydromethanopterin reductase (EC 1.5.99.11)	4.49972	4.36802	1.42e-09	2.69e-07	1
SCLAV_p0773	Transcriptional regulator	2.76532	0.324184	0.0018394	0.0346735	1
SCLAV_p0800	Uncharacterized protein	4.68967	1.32038	5.3e-07	4.51e-05	1
SCLAV_p0818	Putative permease of the major facilitator superfamily	-2.94501	2.61167	3.19e-05	0.00137782	-1
SCLAV_p0820	Probable thiol peroxidase (EC 1.11.1.-)	2.20162	1.49599	0.0026429	0.0466244	1
SCLAV_p0825	Uncharacterized protein	2.46059	5.71839	0.000185388	0.00593536	1
SCLAV_p0839	Uncharacterized protein	4.37862	3.02732	1.88e-08	2.64e-06	1
SCLAV_p0840	Uncharacterized protein	4.52737	3.77256	2.36e-09	4.08e-07	1
SCLAV_p0841	DUF1906 domain-containing protein (YkuG)	4.50407	6.51077	4.27e-10	9.56e-08	1
SCLAV_p0916	Uncharacterized protein	10.7147	2.35284	3.28e-13	1.98e-10	1
SCLAV_p0930	5-methyltetrahydropteroyltriglutamate--homocysteine methyltransferase (EC 2.1.1.14) (Cobalamin-independent methionine synthase) (Methionine synthase, vitamin-B12 independent isozyme)	2.41389	3.35479	0.000394772	0.0110756	1
SCLAV_p0935	Enoyl-CoA hydratase/isomerase (EC 4.2.1.17)	4.09262	-0.538356	0.000776196	0.0182045	1
SCLAV_p0937	3-hydroxyisobutyrate dehydrogenase (Enoyl-CoA hydratase) (EC 4.2.1.17)	4.47776	-0.220544	0.000528118	0.0134837	1
SCLAV_p0939	Methylmalonate-semialdehyde dehydrogenase (EC 1.2.1.27)	3.70763	-0.04802	0.000680649	0.0166745	1
SCLAV_p1007	Beta-lactamase domain protein (Beta-lactamase domain-containing protein)	4.75568	3.14778	2.82e-09	4.74e-07	1
SCLAV_p1037	Uncharacterized protein	-3.72671	0.560776	3.69e-05	0.00152951	-1
SCLAV_p1043	Uncharacterized protein	6.96467	-1.02172	0.000808216	0.0186871	1
SCLAV_p1059	Mono-ADP-ribosyltransferase C3, Vip2-like protein	2.44954	1.10514	0.00149984	0.0302675	1
SCLAV_p1083	Short-chain dehydrogenase/reductase SDR	3.78641	-0.782199	0.00245387	0.0438044	1
SCLAV_p1086	Uncharacterized protein	8.89471	0.642671	6.2e-08	6.94e-06	1
SCLAV_p1087	Uncharacterized protein	3.18413	0.0188711	0.00139124	0.0284406	1
SCLAV_p1148	Putative IS481 family ISMav2-like transposase	3.87043	1.71036	3.14e-06	0.00020634	1
SCLAV_p1149	Cupin 4 family protein	5.61576	0.773904	1.41e-06	0.000103746	1
SCLAV_p1152	Histidine kinase (EC 2.7.13.3) (Fragment)	3.62994	-0.112241	0.00101557	0.0222652	1
SCLAV_p1154	Uncharacterized protein	10.142	1.80507	1.82e-11	5.8e-09	1
SCLAV_p1155	Peptidoglycan-binding domain-containing protein (Putative peptidoglycan binding protein)	4.94838	1.03061	1.07e-06	8.09e-05	1
SCLAV_p1156	ABC transporter (ABC-type antimicrobial peptide transport system, ATPase component)	7.74409	-0.376581	3e-05	0.00130692	1
SCLAV_p1157	ABC-type antimicrobial peptide transport system, permease component	4.34509	-0.331308	0.000830751	0.018898	1
SCLAV_p1182	Antifungal protein	2.1868	5.84871	0.000783717	0.0183099	1
SCLAV_p1196	Secreted protein	7.18541	-0.843821	0.00041087	0.0113008	1
SCLAV_p1197	Phage tail protein	8.51502	0.299468	5.13e-07	4.44e-05	1
SCLAV_p1198	Tail sheath protein	8.66934	0.438248	2.17e-07	2.08e-05	1
SCLAV_p1200	Hydrolytic protein	3.91679	-0.679414	0.00136046	0.0280005	1
SCLAV_p1206	Uncharacterized protein	3.39724	2.23669	7.38e-06	0.000417122	1
SCLAV_p1239	HxlR family transcriptional regulator	-3.52522	-0.289541	0.0004238	0.0115514	-1
SCLAV_p1258	Uncharacterized protein	3.85307	-0.729846	0.00182029	0.0346735	1
SCLAV_p1268	Uncharacterized protein	2.32424	1.00498	0.00265993	0.0466528	1
SCLAV_p1272	Hybrid NRPS/PKS	-2.42208	1.21722	0.00130783	0.027478	-1
SCLAV_p1275	Moenomycin biosynthesis protein MoeA5	2.46038	0.986339	0.00179487	0.0343694	1
SCLAV_p1278	NAD-dependent epimerase/dehydratase MoeE5	3.5699	0.338274	0.0002496	0.00747688	1
SCLAV_p1282	Radical SAM domain-containing protein moeK5	4.7865	1.78973	6.42e-08	7.07e-06	1
SCLAV_p1285	Moenomycin biosynthesis protein MoeN5	2.42249	0.955964	0.00219643	0.0403969	1
SCLAV_p1286	Moenomycin biosynthesis protein MoeO5	2.92118	0.687106	0.000493681	0.0127194	1
SCLAV_p1311	Penicillin-binding protein, beta-lactamase class C	2.56951	1.52872	0.000697437	0.0170169	1
SCLAV_p1312	Uncharacterized protein	2.95741	2.95842	3e-05	0.00130692	1
SCLAV_p1318	Uncharacterized protein	8.43119	0.224517	8.91e-07	6.82e-05	1
SCLAV_p1319	Putative transcriptional regulator AraC family	5.11349	2.39541	2.34e-09	4.08e-07	1
SCLAV_p1320	Pyridoxal-dependent decarboxylase	3.81836	3.30907	2.44e-07	2.27e-05	1
SCLAV_p1321	LysR family transcriptional regulator	4.23798	2.22503	1.84e-07	1.79e-05	1
SCLAV_p1354	AraC family transcriptional regulator	2.8354	1.15243	0.000397192	0.0110756	1
SCLAV_p1381	Cna B domain-containing protein	3.25774	2.11391	1.75e-05	0.000866193	1
SCLAV_p1389	Putative secreted protein (Secreted protein)	4.03636	-0.583786	0.000776196	0.0182045	1
SCLAV_p1401	Uncharacterized protein	3.02947	0.776918	0.000552866	0.0140563	1
SCLAV_p1581	Transcriptional regulator, BadM/Rrf2 family	-2.87598	0.464857	0.000493977	0.0127194	-1

## Sheet: Table S2_Oligonucleotides
	Table S2. Oligonucleotides used in this work
	Gene	Sequence	Tm (ºC)
	ORF21-F	5'- GCCGGATCGTCATCAAC -3'	54.8
	ORF21-R	5'- CGACAGGATCTGACTGGT -3'	56.1
	claR-F	5'- CGGGCGGCGGTTCTT -3'	54.3
	claR-R	5'- TCGTCGAGCAGGGGTTCC -3'	60.7
	hrdB-F	5'- CGCGGCATGCTCTTCCT -3'	57.2
	hrdB-R	5'- AGGTGGCGTACGTGGAGAAC -3'	62.5
	Sclav_4359-F	5'- ACGCCTTCTGGACCGACA -3'	58.4
	Sclav_4359-R	5'- CCCCGCTGTAGATGAGACC -3'	61.7
	ccaR-F	5'- TCGCGGACTCCATCGACCTCTT -3'	65.9
	ccaR-R	5'- GGCGGGCCCCTTCCACAG -3'	65.3
